# Supplementary material for: Quality of Life and Mental Health Among Families Caring for Children with Medical Complexity: A Scoping Review
Source: Healthcare (Basel). 2026 Apr 22;14(9):1124. doi: 10.3390/healthcare14091124 (PMC13163436; doi:10.3390/healthcare14091124)
Supplement: Supplementary file 1 [file healthcare-14-01124-s001.zip]

Archive with 2 entries (2 files):
- Supplementary material Part S1.pdf
- Supplementary materials Part S2.pdf
